# Supplementary material for: Characteristics of Toxocara canis induced lung inflammation in C57BL/6 mice
Source: Front Immunol. 2025 Aug 21;16:1597778. doi: 10.3389/fimmu.2025.1597778 (PMC12408637; doi:10.3389/fimmu.2025.1597778)
Supplement: Supplementary Table 1 — Median or SD of the graphs. [file Table1.xlsx]

## Sheet: Fig.1.B
									medium						TES						ConA
									0	3	5	14	28		0	3	5	14	28		0	3	5	14	28	dpi
								Mean	6.934	11.2	28.05	65.57	15.72		4.466	14.47	88.82	187.1	62.15		230	423.7	1003	582.2	276.2
								Std. Deviation	4.447	2.401	11.98	33.59	7.395		4.486	5.858	26.47	32	11.52		139.9	133.5	393.8	147.6	30.22
									medium						TES						ConA
									0	3	5	14	28		0	3	5	14	28		0	3	5	14	28	dpi
								Minimum	0	0	0	23.07	9.616		0	0	181.5	80.84	53.64
								25% Percentile	0	0	40.54	25.75	11.43		0	0	254.5	94.05	53.75
								Median	0	0	107.6	29.37	14.07		0	0	595.5	206.5	83.05
								75% Percentile	0	28.96	131	55.12	27.54		0	47.88	957.5	292.7	95.46
								Maximum	0	57.91	143.6	59.18	37.05		0	95.75	1050	341.6	98.9
								Range	0	57.91	143.6	36.11	27.44		0	95.75	868.5	260.8	45.26
								Mean	0	11.58	90.12	38.22	18.4		0	19.15	603.9	196	76.29		134.8	233.2	673.7	1357	785.5
								Std. Deviation	0	25.9	55.15	15.87	10.85		0	42.82	361.3	105.8	21.33		67.23	54.6	298.8	214.8	108.9
									medium						TES						ConA
									0	3	5	14	28		0	3	5	14	28		0	3	5	14	28	dpi
								Minimum	1.411	10.09	0.028	14.86	5.626
								25% Percentile	6.631	10.26	5.259	15.95	7.168
								Median	13.83	12.54	21.18	21.68	9.866
								75% Percentile	31.07	24.28	31.58	31.69	11.63
								Maximum	32.82	33.86	39.43	33.45	12.03
								Range	31.4	23.77	39.4	18.59	6.405
								Mean	17.85	16.33	18.97	23.39	9.492		18.05	19.73	29.35	45.34	24.3		140.3	55.72	22.95	39.44	44.58
								Std. Deviation	13.02	9.977	14.81	8.062	2.508		14.96	14.55	12.53	11.61	4.862		37.36	5.315	27.01	3.249	8.601
									medium						TES						ConA
									0	3	5	14	28		0	3	5	14	28		0	3	5	14	28	dpi
								Minimum	13.55	22.51	0	0	0.599		12.96	27.55	0	5.479	44.1
								25% Percentile	21.35	23.1	1.062	0	1.825		16.83	27.69	0	5.525	57.95
								Median	46.77	28.88	3.23	0	6.202		33.88	29.23	0	8.681	77.91
								75% Percentile	102.8	43.53	7.434	1.866	25.4		98	40.35	15.23	10.99	124.6
								Maximum	115.1	52.27	9.105	3.201	44.25		113.5	51.01	16.8	11.75	145.9
								Range	101.5	29.76	9.105	3.201	43.65		100.5	23.47	16.8	6.274	101.8
								Mean	59.02	32.43	4.044	0.7464	12.13		52.71	33.06	6.092	8.343	88.61		3689	2462	150	1259	3736
								Std. Deviation	42.56	12.11	3.51	1.391	18.12		43.42	10.07	8.415	2.793	38.32		3769	2189	64.3	380.3	2229

## Sheet: Fig. 1.C
		0	3	5	14	28	dpi			0	3	5	14	28	dpi
	Mean	1.126	1.018	1.45	2.764	3.506			Mean	0.0146	0.0118	0.0102	1.985	2
	Std. Deviation	0.2764	0.4717	0.6063	0.3524	0.304			Std. Deviation	0.004775	0.003168	0.001325	0.4415	0.3033
																	Mean	15.85	29.84	14.86	38820	54940
																	Std. Deviation	14.79	29.88	18.61	16445	12407
		0	3	5	14	28	dpi			0	3	5	14	28	dpi
	Mean	0.0485	0.0417	0.04837	0.1074	0.1957			Mean	1.194	1.192	1.022	2.79	3.104
	Std. Deviation	0.01011	0.02178	0.02609	0.0321	0.1182			Std. Deviation	0.1835	0.3224	0.7758	0.2851	0.3791

## Sheet: Fig.3.A
	0	3	5	14	28	dpi		0	3	5	14	28	dpi		0	3	5	14	28	dpi
Minimum	75452	680085	2381400	1991250	1595760
25% Percentile	76930	681593	3359475	2066475	2049330
Median	79380	1026675	4657500	2754000	3666000		Mean	38564	493346	286518	123618	108965		Mean	516474	338165	89105	7269	14957
75% Percentile	151817	1414343	8871865	3014550	4738080		Std. Deviation	4059	294111	165925	108409	41615		Std. Deviation	119102	100102	34961	556.4	4752
Maximum	211239	1707705	10693490	3175200	5226900
Range	135788	1027620	8312090	1183950	3631140
																	0	3	5	14	28	dpi
	0	3	5	14	28	dpi			0	3	5	14	28	dpi		Mean	267250	674581	1100374	150654	237527
Mean	792243	1048086	1523565	989280	872856			Mean	578259	829713	1058841	230139	520094			Std. Deviation	124388	203655	559135	54701	108832
Std. Deviation	90954	457973	501807	278782	253819			Std. Deviation	89497	368870	390968	73788	140301

## Sheet: Fig.4.B
Fig. 4B
	0	3	5	14	28	dpi			0	3	5	14	28	dpi				0	3	5	14	28	dpi
Mean	123.2	90	120.4	101.8	178.3			Mean	193.2	105.7	270.3	137.3	424.3				Mean	349	348.9	321.4	230.2	628.8
Std. Deviation	50.98	38.79	50.93	38.39	44.64			Std. Deviation	57.48	81.15	75.66	198.5	66.3				Std. Deviation	136.7	91.3	95.18	352.8	111.9
									0	3	5	14	28	dpi			0	3	5	14	28	dpi
	0	3	5	14	28	dpi		Mean	736.9	405.3	607.1	591.6	1297			Mean	4455	2065	5544	5523	14855
Mean	384.2	494.1	592.9	493	1026			Std. Deviation	291.5	136.9	193.6	328.7	273.7			Std. Deviation	2154	1108	1852	8734	8064
Std. Deviation	138.1	267.8	129.4	162.8	440.3
	0	3	5	14	28	dpi				0	3	5	14	28	dpi			0	3	5	14	28	dpi
Mean	420.4	168	263.1	239.8	731.9				Mean	501	2452	2720	651	5230			Mean	43.51	0	0	71.94	262
Std. Deviation	213.8	51.6	124.9	184	262.6				Std. Deviation	261.9	539.6	522.5	586.7	2366			Std. Deviation	29.21	0	0	143	53.38

## Sheet: Fig.4.C
		0	3	5	14	28	dpi		0	3	5	14	28	dpi
	Mean	250.4	409.1	482.9	23997	19285			Mean	0.0248	0.0296	0.0342	0.1006	0.2146
	Std. Deviation	171.5	320.5	313.7	2038	3064			Std. Deviation	0.01744	0.01146	0.005586	0.03208	0.04296

## Sheet: Fig.4.D
								Minimum	0.0229	0.339	0.406	0.146	0.371		Minimum	4.35	13.4	7.41	6.11	1.56		Mean	1.062	14.98	64.95	235.2	195.5
Mean	0.3586	0.6152	0.9446	2.324	0.2853			25% Percentile	0.02653	0.5255	0.5515	1.213	0.527		25% Percentile	4.635	17.5	17.16	14.76	4.78		Std. Deviation	0.4664	16.32	77.58	139.8	121
Std. Deviation	0.1574	0.2635	0.9022	2.154	0.3912			Median	0.03765	1.29	0.753	2.99	4.26		Median	5.1	27.5	38.1	62.2	13.2
								75% Percentile	0.04428	1.97	13.79	34.9	9.715		75% Percentile	10.55	64.7	97.1	71.85	34.15
								Maximum	0.0464	2.58	26.5	56.1	9.92		Maximum	10.7	100	127	75.1	39.1
								Range	0.0235	2.241	26.09	55.95	9.549		Range	6.35	86.6	119.6	68.99	37.54
Minimum	6.32	1050	744	449	564		Minimum	0.47	0.812	0.109	0.193	1.26		Minimum	0.227	1.16	11.7	19.3	3.66		Minimum	0.174	0.237	0.0288	0.237	0.101
25% Percentile	6.545	1480	1517	754.5	1272		25% Percentile	1.09	0.936	0.2115	1.177	1.765		25% Percentile	0.237	1.455	12.15	20.05	6.52		25% Percentile	0.1815	0.33	0.06145	0.42	0.139
Median	6.92	2860	2520	3370	3020		Median	2.04	1.68	0.94	5.43	8.51		Median	0.712	4.59	17.5	22.3	26.5		Median	0.536	0.763	0.123	1.32	0.54
75% Percentile	16.4	5485	11420	7890	3300		75% Percentile	2.76	4.895	10.81	10	25.75		75% Percentile	7.065	50.2	35.4	83.5	108.1		75% Percentile	0.8245	0.853	0.993	6.83	2.31
Maximum	21.4	6790	14700	9220	3470		Maximum	2.77	6.28	16.4	14.5	35.5		Maximum	8.63	57.3	47.2	97	162		Maximum	1.05	0.859	1.78	12.2	2.71
Range	15.08	5740	13956	8771	2906		Range	2.3	5.468	16.29	14.31	34.24		Range	8.403	56.14	35.5	77.7	158.3		Range	0.876	0.622	1.751	11.96	2.609

## Sheet: Fig.5.B
										medium					TES					ConA
										Control	3	14	28		Control	3	14	28		Control	3	14	28
									Minimum	7.501	0.563	10.92	0		12.83	0	10.34	0		7332	1028	2251	2473
									25% Percentile	8.271	1.02	14.25	0		13.97	0	181.5	1.755		9818	1045	8129	2973
									Median	9.9	1.648	59.86	0.4		15.3	1.814	300.3	47.84		13593	1256	11828	4777
									75% Percentile	10.7	2.764	189.8	10.72		18.89	18.52	693	878.9		16894	6211	17546	12064
									Maximum	11.35	5.279	351.1	15.93		19.29	36.79	749.4	974.9		17494	7058	23752	16603
									Range	3.847	4.716	340.2	15.93		6.465	36.79	739	974.9		10162	6030	21501	14130
										medium					TES					ConA
										Control	3	14	28		Control	3	14	28		Control	3	14	28
									Minimum	9.936	4.782	0	0		12.36	6.692	0	0
									25% Percentile	10.42	6.482	0	0		12.62	7.012	2.49	0
									Median	10.97	7.499	0	0		13.48	9.216	6.75	0
									75% Percentile	12.21	7.974	0	0		16.38	28.71	23.63	25.3
									Maximum	12.98	8.474	0	0		16.56	33.45	63.81	32.33
									Range	3.046	3.692	0	0		4.194	26.76	63.81	32.33
									Mean											98.31	55.07	185.9	87.28
									Std. Deviation											27.11	28.56	33.37	19.79
									medium					TES					ConA
									Control	3	14	28		Control	3	14	28		Control	3	14	28
								Minimum						17.69	0.357	15.94	0		12.31	3.994	40.21	11.38
								25% Percentile						18.11	4.344	20.66	0		17.83	6.878	40.71	17.34
								Median						25.02	27.94	34.78	10.3		30.43	79.09	48.78	23.52
								75% Percentile						28.27	97.36	51.39	53.71		37.15	96.58	60.62	42.63
								Maximum						30.8	102.8	95.88	66.16		38.09	99.88	94.17	58.78
								Range						13.11	102.5	79.93	66.16		25.78	95.89	53.96	47.4
								Mean	14.1	3.658	12.98	2.247
								Std. Deviation	3.101	4.6	7.922	2.703
									medium					TES					ConA
									Control	3	14	28		Control	3	14	28		Control	3	14	28
								Minimum	0	0	0	0.038		0	0	3.496	2.285		91.07	0	53.86	20.98
								25% Percentile	0	0	0	0.038		0	0	4.365	4.231		92.11	63.15	66.36	62.07
								Median	0	0	3.019	1.224		0	89.21	11.35	19.71		126	596.7	157.5	77.63
								75% Percentile	0	25.73	8.161	3.194		0	413.9	125.1	407.6		150.2	903.8	458.6	440.8
								Maximum	0	36.69	21.45	4.08		0	474.8	419.1	667.5		167.8	1305	906.6	523.6
								Range	0	36.69	21.45	4.042		0	474.8	415.6	665.2		76.75	1305	852.7	502.6

## Sheet: Fig.5.C
Mean	1.234	1.218	2.41	1.489			Minimum	0.02	0.031	0.03267	0.018		Mean	0.01743	0.1152	0.04058	0.05175		Mean	0.4635	1.059	1.257	1.438		Minimum	6.02	1.57	1.76	0.202
Std. Deviation	1.036	0.4245	0.7002	0.8454			25% Percentile	0.0205	0.04375	0.04292	0.0265		Std. Deviation	0.005826	0.1242	0.01866	0.01821		Std. Deviation	0.2928	0.4284	0.2791	0.9946		25% Percentile	14.71	2.455	2.96	0.4265
							Median	0.024	0.09583	0.09933	0.07317														Median	26.2	10.73	6.615	3.06
							75% Percentile	0.05183	0.206	0.5809	1.944														75% Percentile	54.35	136.3	58.14	91.75
							Maximum	0.07833	0.265	1.061	2.262														Maximum	73	236	208	102
							Range	0.05833	0.234	1.028	2.244														Range	66.98	234.4	206.2	101.8

## Sheet: Fig.7.A
Minimum	116277	81600	68103	310200
25% Percentile	119078	96675	254378	329381			Mean	121070	178105	189241	276359
Median	148694	129139	382980	478200			Std. Deviation	91196	103177	89500	54226
75% Percentile	247193	166775	474975	590513
Maximum	252717	272862	605340	677700
Range	136440	191262	537237	367500
							Minimum	133770	158400	232140	206250
							25% Percentile	172779	314100	237833	315881
							Median	218313	864780	311505	442800
							75% Percentile	334395	1029030	632543	514013
Mean	20032	51585	37853	47606			Maximum	432054	1256640	884070	551250
Std. Deviation	10140	22317	11295	16384			Range	298284	1098240	651930	345000
Mean	221258	2751930	325761	213814			Mean	284930	504415	283646	336306
Std. Deviation	97911	1620818	497844	119758			Std. Deviation	146805	294009	94271	81015

## Sheet: Fig.8.B
Mean	71.15	80.14	82.1	60.45		Mean	179.6	219.2	228.8	174.6			Mean	176.8	228.5	217.6	188.4
Std. Deviation	46.72	55.94	59.94	37.91		Std. Deviation	88.46	43	61.63	87.36			Std. Deviation	54.11	82.21	33.39	54.27
Mean	61.84	90.71	105	81.86			Mean	254.7	243.1	347.5	354.2			Mean	2086	2567	2690	1346
Std. Deviation	64.3	61.98	41.32	40.79			Std. Deviation	150.7	88.32	109.1	145.5			Std. Deviation	534.3	911.7	941.2	1310
Mean	473.4	673.2	747.1	798.1			Mean	468.2	1908	714	530			Mean	24.57	31.55	55.59	63.22
Std. Deviation	213.6	411.6	457	569.2			Std. Deviation	168.8	778.4	267	159.6			Std. Deviation	34.79	19.01	34.04	43.34

[truncated: 2 more sheets: Fig.8.C, Fig.8.D]
